# Supplementary material for: Genomic mosaicism in the pathogenesis and inheritance of a Rett syndrome cohort
Source: Genet Med. 2018 Nov 8;21(6):1330–8. doi: 10.1038/s41436-018-0348-2 (PMC6752670; doi:10.1038/s41436-018-0348-2)
Supplement: Supplementary file 2 — Supplemental table S6 [file 41436_2018_348_MOESM2_ESM.xlsx]

## Sheet: Father
ID	Method	Member	Sample	NA_droplets	MU_droplets	WT_droplets	mDDPCR_binomMLE	mDDPCR_binomLB	mDDPCR_binom95%UB	pos
R11F	mDDPCR	father	blood	6389081	2	8648	0.000231214	2.80023e-05	0.000834972	p.R255X,chrX:153296516
R12F	mDDPCR	father	blood	6269948	5	14314	0.000349186	0.000113389	0.000814695	p.T158M,chrX:153296806
R123F	mDDPCR	father	blood	5503087	8	21389	0.000373884	0.00016143	0.000736567	p.T158M,chrX:153296806
R14F	mDDPCR	father	blood	6695951	10	18493	0.000540453	0.000259198	0.000993687	p.T158M,chrX:153296806
R146F	mDDPCR	father	blood	5917140	1	2120	0.000471476	1.19367e-05	0.00262407	p.R270X,chrX:153296471
R20F	mDDPCR	father	blood	5688429	16	97908	0.000163392	9.33954e-05	0.000265325	p.R255X,chrX:153296516
R22F	mDDPCR	father	blood	7041781	0	5661	0	0	0.000651418	p.R270X,chrX:153296471
R249F	mDDPCR	father	blood	6023087	13	53572	0.000242605	0.000129183	0.000414827	p.R270X,chrX:153296471
R25F	mDDPCR	father	blood	7041034	2	11509	0.000173747	2.10422e-05	0.000627491	p.R270X,chrX:153296471
R251F	mDDPCR	father	blood	4171663	502	61234	0.0081314	0.00743808	0.00887153	p.R255X,chrX:153296516
R264F	mDDPCR	father	blood	5792827	8	41964	0.000190603	8.22924e-05	0.00037553	p.R255X,chrX:153296516
R273F	mDDPCR	father	blood	6113921	1	10561	9.4679e-05	2.39706e-06	0.000527404	p.R270X,chrX:153296471
R279F	mDDPCR	father	blood	5415986	20	23390	0.000854336	0.000521926	0.00131915	p.T158M,chrX:153296806
R284F	mDDPCR	father	blood	5942752	1	24428	4.0935e-05	1.03638e-06	0.000228054	p.T158M,chrX:153296806
R285F	mDDPCR	father	blood	7121255	2	18085	0.000110577	1.33916e-05	0.000399383	p.R270X,chrX:153296471
R294F	mDDPCR	father	blood	6331991	14	132285	0.000105821	5.78544e-05	0.000177543	p.R255X,chrX:153296516
R31F	mDDPCR	father	blood	6077447	33	14041	0.00234475	0.00161455	0.00329134	p.R255X,chrX:153296516
R316F	mDDPCR	father	blood	5599816	2	51275	3.90038e-05	4.72358e-06	0.000140888	p.R270X,chrX:153296471
R346F	mDDPCR	father	blood	6044624	5	96320	5.19076e-05	1.68545e-05	0.000121131	p.R255X,chrX:153296516
R36F	mDDPCR	father	blood	7587213	16	37221	0.00042968	0.000245619	0.00069768	p.R255X,chrX:153296516
R364F	mDDPCR	father	blood	5687581	0	59666	0	0	6.18236e-05	p.R255X,chrX:153296516
R382F	mDDPCR	father	blood	1736608	3	23502	0.000127632	2.63216e-05	0.00037295	p.R255X,chrX:153296516
R39F	mDDPCR	father	blood	5382425	2	5394	0.000370645	4.489e-05	0.00133825	p.R255X,chrX:153296516
R397F	mDDPCR	father	blood	5729308	6	84316	7.11558e-05	2.61134e-05	0.00015487	p.R255X,chrX:153296516
R403F	mDDPCR	father	blood	5445869	4	138205	2.89417e-05	7.88569e-06	7.41005e-05	p.R255X,chrX:153296516
R41F	mDDPCR	father	blood	5330915	1	9981	0.00010018	2.53634e-06	0.000558041	p.R270X,chrX:153296471
R426F	mDDPCR	father	blood	5230117	26	245168	0.000106038	6.9269e-05	0.000155367	p.T158M,chrX:153296806
R440F	mDDPCR	father	blood	5895022	2	263651	7.58573e-06	9.18668e-07	2.7402e-05	p.R270X,chrX:153296471
R442F	mDDPCR	father	blood	5886473	12	182196	6.58588e-05	3.40307e-05	0.000115039	p.R255X,chrX:153296516
R443F	mDDPCR	father	blood	6661382	7	229406	3.05127e-05	1.22678e-05	6.28667e-05	p.R270X,chrX:153296471
R45F	mDDPCR	father	blood	5767399	1	15005	6.664e-05	1.68718e-06	0.000371238	p.R270X,chrX:153296471
R457F	mDDPCR	father	blood	5944614	21	271424	7.73637e-05	4.789e-05	0.000118256	p.T158M,chrX:153296806
R460F	mDDPCR	father	blood	6901580	5	132270	3.78e-05	1.22737e-05	8.82105e-05	p.T158M,chrX:153296806
R465F	mDDPCR	father	blood	6422531	9	127402	7.06375e-05	3.23005e-05	0.000134088	p.R270X,chrX:153296471
R468F	mDDPCR	father	blood	5703677	2	59021	3.38851e-05	4.10367e-06	0.000122399	p.R255X,chrX:153296516
R47F	mDDPCR	father	blood	5771678	0	8270	0	0	0.000445956	p.R270X,chrX:153296471
R478F	mDDPCR	father	blood	6570852	8	291344	2.74582e-05	1.18546e-05	5.41029e-05	p.R270X,chrX:153296471
R48F	mDDPCR	father	blood	7281766	19	21335	0.000889763	0.000535778	0.00138913	p.R255X,chrX:153296516
R482F	mDDPCR	father	blood	6452748	6	214800	2.79322e-05	1.02507e-05	6.07956e-05	p.T158M,chrX:153296806
R487F	mDDPCR	father	blood	5906915	14	350231	3.9972e-05	2.18532e-05	6.70653e-05	p.R270X,chrX:153296471
R489F	mDDPCR	father	blood	5831764	13	429493	3.02673e-05	1.61162e-05	5.17575e-05	p.R270X,chrX:153296471
R492F	mDDPCR	father	blood	6974650	4	64689	6.18305e-05	1.6847e-05	0.000158303	p.T158M,chrX:153296806
R493F	mDDPCR	father	blood	6052085	22	219761	0.000100099	6.27324e-05	0.000151547	p.T158M,chrX:153296806
R503F	mDDPCR	father	blood	6566790	4	54647	7.31917e-05	1.99426e-05	0.000187389	p.R255X,chrX:153296516
R517F	mDDPCR	father	blood	5971589	7	74894	9.34567e-05	3.75752e-05	0.000192547	p.T158M,chrX:153296806
R518F	mDDPCR	father	blood	5626306	4	38066	0.00010507	2.86287e-05	0.000268998	p.R255X,chrX:153296516
R525F	mDDPCR	father	blood	6152917	5	58960	8.47961e-05	2.75336e-05	0.000197875	p.R255X,chrX:153296516
R527F	mDDPCR	father	blood	5549068	17	272567	6.23661e-05	3.6331e-05	9.98523e-05	p.T158M,chrX:153296806
R529F	mDDPCR	father	blood	5927575	15	222011	6.75597e-05	3.78131e-05	0.000111427	p.T158M,chrX:153296806
R534F	mDDPCR	father	blood	5855995	1	61109	1.63639e-05	4.14299e-07	9.11706e-05	p.R255X,chrX:153296516
R566F	mDDPCR	father	blood	6126904	24	493061	4.86731e-05	3.1186e-05	7.24209e-05	p.R270X,chrX:153296471
R568F	mDDPCR	father	blood	5598682	37	95723	0.000386383	0.000272063	0.000532539	p.R255X,chrX:153296516
R58F	mDDPCR	father	blood	4466699	9	18057	0.000498173	0.000227821	0.000945477	p.T158M,chrX:153296806
R59F	mDDPCR	father	blood	6477215	9	11302	0.000795686	0.000363901	0.00150992	p.T158M,chrX:153296806
R600F	mDDPCR	father	blood	3892891	9	153557	5.86067e-05	2.67991e-05	0.000111251	p.T158M,chrX:153296806
R605F	mDDPCR	father	blood	6254279	9	255819	3.51799e-05	1.60866e-05	6.67813e-05	p.T158M,chrX:153296806
R611F	mDDPCR	father	blood	7017383	11	115311	9.53851e-05	4.76168e-05	0.000170664	p.T158M,chrX:153296806
R623F	mDDPCR	father	blood	5552047	12	56071	0.000213969	0.000110565	0.00037373	p.R255X,chrX:153296516
R624F	mDDPCR	father	blood	6393237	4	92357	4.33083e-05	1.18002e-05	0.000110883	p.T158M,chrX:153296806
R626F	mDDPCR	father	blood	6132252	1	82200	1.21653e-05	3.07999e-07	6.77788e-05	p.R270X,chrX:153296471
R628F	mDDPCR	father	blood	7100481	2	54602	3.66274e-05	4.43577e-06	0.000132304	p.T158M,chrX:153296806
R635F	mDDPCR	father	blood	6270750	3	41320	7.25988e-05	1.49719e-05	0.00021215	p.T158M,chrX:153296806
R640F	mDDPCR	father	blood	7105758	9	198059	4.54389e-05	2.07778e-05	8.62555e-05	p.T158M,chrX:153296806
R642F	mDDPCR	father	blood	6944898	2	49049	4.07739e-05	4.93795e-06	0.000147281	p.R270X,chrX:153296471
R643F	mDDPCR	father	blood	6397607	5	109867	4.55075e-05	1.47763e-05	0.000106196	p.T158M,chrX:153296806
R651F	mDDPCR	father	blood	6919518	3	44913	6.67913e-05	1.37742e-05	0.00019518	p.R270X,chrX:153296471
R656F	mDDPCR	father	blood	7450441	6	19462	0.000308198	0.000113111	0.000670696	p.T158M,chrX:153296806
R66F	mDDPCR	father	blood	6734115	0	2462	0	0	0.0014972	p.R270X,chrX:153296471
R663F	mDDPCR	father	blood	7550303	3	167755	1.78829e-05	3.6879e-06	5.22605e-05	p.T158M,chrX:153296806
R667F	mDDPCR	father	blood	5864240	5	74507	6.71033e-05	2.17886e-05	0.00015659	p.R255X,chrX:153296516
R668F	mDDPCR	father	blood	6858634	2	121553	1.64535e-05	1.9926e-06	5.94343e-05	p.T158M,chrX:153296806
R72F	mDDPCR	father	blood	6095479	3	15089	0.000198781	4.09953e-05	0.000580811	p.R270X,chrX:153296471
R73F	mDDPCR	father	blood	6212453	4	13791	0.00028996	7.90098e-05	0.000742245	p.T158M,chrX:153296806
R8F	mDDPCR	father	blood	6044734	19	32825	0.000578492	0.000348325	0.000903241	p.R255X,chrX:153296516

## Sheet: Sperm
ID		Method (mDDPCR or PASM)	Member	Sample	NA_droplets	MU_droplets	WT_droplets	mDDPCR_binomMLE	mDDPCR_binom95%LB	mDDPCR_binom95%UB	pos		PASM_MLE	PASM_95%LB	PASM_95%UB
R193F	Control_ACC1	mDDPCR	negative	sperm	47532	0	8714351	0	0	4.23311e-07	p.R168X,chrX:153296777		NA	NA	NA
	Control_ACC4	mDDPCR	negative	sperm	71281	2	10193136	1.9621e-07	2.3762e-08	7.08779e-07	p.R168X,chrX:153296777		NA	NA	NA
	R193F-L1	mDDPCR	father	sperm	64828	1	9878535	1.0123e-07	2.56291e-09	5.64015e-07	p.R168X,chrX:153296777		NA	NA	NA
	R193F-L2	mDDPCR	father	sperm	17208	1	9965349	1.00348e-07	2.54058e-09	5.59101e-07	p.R168X,chrX:153296777		NA	NA	NA
	R193F-Sp	mDDPCR	father	sperm	38915	1	10281115	9.72657e-08	2.46255e-09	5.4193e-07	p.R168X,chrX:153296777		NA	NA	NA
	R193F-Ot	mDDPCR	father	sperm	80137	0	9722034	0	0	3.79435e-07	p.R168X,chrX:153296777		NA	NA	NA
	R193F	mDDPCR	father	blood	10700226	0	5028	0	0	0.000733398	p.R168X,chrX:153296777		NA	NA	NA
	R193F	mDDPCR	father	buccal	9854433	0	12531	0	0	0.000294337	p.R168X,chrX:153296777		NA	NA	NA
	R193F	mDDPCR	father	saliva	10834764	0	58485	0	0	6.3072e-05	p.R168X,chrX:153296777		NA	NA	NA
	R193F	mDDPCR	father	hair	10607691	0	4754	0	0	0.000775652	p.R168X,chrX:153296777		NA	NA	NA
	R193F	mDDPCR	father	urine	10765061	0	1691	0	0	0.0021791	p.R168X,chrX:153296777		NA	NA	NA
R831F	R831F-L1	mDDPCR & PASM	father	sperm	9904442	10	8979	0.00111247	0.000533598	0.00204492	p.R168X,chrX:153296777		7.596e-09	0	0.000505235
	R831F-L2	mDDPCR & PASM	father	sperm	9496590	37	77966	0.000474341	0.000334001	0.000653758	p.R168X,chrX:153296777		9.34105e-05	0	0.000932991
	R831F-Sp	mDDPCR & PASM	father	sperm	9634877	1	4084	0.000244798	6.19773e-06	0.00136316	p.R168X,chrX:153296777		0.00133405	0.000721461	0.00214323
	R831F-Ot	mDDPCR & PASM	father	sperm	8059074	170	25192	0.00670294	0.00573586	0.00778551	p.R168X,chrX:153296777		6.654e-09	0	0.000298119
	Control_ACC1	mDDPCR & PASM	negative	sperm	8714444	0	49738	0	0	7.41635e-05	p.R168X,chrX:153296777		NA	NA	NA
	Control_ACC4	mDDPCR	negative	sperm	10193190	2	72585	2.75539e-05	3.33692e-06	9.95306e-05	p.R168X,chrX:153296777		NA	NA	NA
R846F	Control_ACC1	mDDPCR & PASM	negative	blood	6818672	0	7144	0	0	0.000516227	p.R168X,chrX:153296777		8.81e-09	0	0.000740484
	R846F-L1	mDDPCR & PASM	father	sperm	9195811	4	28426	0.000140696	3.83363e-05	0.000360199	p.R168X,chrX:153296777		7.921e-09	0	0.000634413
	R846F	mDDPCR & PASM	father	blood	10226437	1	35990	2.77847e-05	7.03448e-07	0.000154797	p.R168X,chrX:153296777		8.96e-09	0	0.000776918
	R846F-Ot	mDDPCR & PASM	father	sperm	9435155	3	46310	6.47766e-05	1.33587e-05	0.000189293	p.R168X,chrX:153296777		0.000136541	0	0.000881263
	R846F-Sp	mDDPCR & PASM	father	sperm	9792420	6	76284	7.86473e-05	2.88627e-05	0.000171174	p.R168X,chrX:153296777		0.000637227	2.68888e-05	0.00132428
	R846F-L2	mDDPCR & PASM	father	sperm	10094100	12	10920	0.00109769	0.00056732	0.00191667	p.R168X,chrX:153296777		0.00135327	0.00065414	0.00231197
	Control_ACC1	mDDPCR	negative	sperm	8714323	0	48020	0	0	7.68167e-05	p.R168X,chrX:153296777		NA	NA	NA
	Control_ACC4	mDDPCR	negative	sperm	10193097	2	72039	2.7762e-05	3.36212e-06	0.000100282	p.R168X,chrX:153296777		NA	NA	NA
R848F	Control_ACC1	mDDPCR & PASM	negative	blood	9483725	1	12524	7.98403e-05	2.02138e-06	0.000444761	p.G269fs288X		0.00340421	0.00260492	0.00437073
	R848F	mDDPCR & PASM	father	blood	10049038	51	18252	0.00278643	0.00207536	0.00366203	p.G269fs288X		0.00292775	0.00202838	0.00408886
	R848F	mDDPCR & PASM	father	hair	10816607	0	10155	0	0	0.000363191	p.G269fs288X		0.00332748	0.00233158	0.00460369
	R848F	mDDPCR & PASM	father	saliva	10290241	1061	246372	0.00428803	0.00403437	0.00455341	p.G269fs288X		0.00360104	0.00260728	0.00484754
	R848F	mDDPCR & PASM	father	buccal	9958754	2	29115	6.86884e-05	8.31859e-06	0.000248104	p.G269fs288X		0.00371831	0.00256085	0.00521796
	R848F	mDDPCR & PASM	father	nail	7927843	2	9033	0.000221361	2.6809e-05	0.000799402	p.G269fs288X		0.00388408	0.00276337	0.00530587
	R848F	mDDPCR & PASM	father	urine	10241662	0	14016	0	0	0.000263156	p.G269fs288X		0.00429538	0.00315774	0.00570789
	R848F-Ot	mDDPCR & PASM	father	sperm	10216290	4573	59331	0.0715605	0.0695737	0.0735863	p.G269fs288X		0.0762947	0.0716525	0.0811396
	R848F-Sp	mDDPCR & PASM	father	sperm	10405843	6395	79642	0.0743285	0.0725843	0.0761014	p.G269fs288X		0.078573	0.0730525	0.0843726
	R848F-L2	mDDPCR & PASM	father	sperm	10313029	6129	78049	0.07281	0.0710636	0.0745859	p.G269fs288X		0.0804796	0.076014	0.0851213
	R848F-L1	mDDPCR & PASM	father	sperm	10641011	5642	73952	0.0708847	0.0691113	0.0726896	p.G269fs288X		0.0818244	0.077203	0.0866311
	Control_ACC1	mDDPCR	negative	sperm	9331439	2	51821	3.85929e-05	4.67381e-06	0.000139404	p.G269fs288X		NA	NA	NA
	Control_ACC4	mDDPCR	negative	sperm	9788052	3	71672	4.18556e-05	8.63171e-06	0.000122315	p.G269fs288X		NA	NA	NA
R854F	Control_ACC1	mDDPCR & PASM	negative	blood	5651571	0	58371	0	0	6.31951e-05	p.R255X,chrX:153296516		0.000186452	0	0.000756536
	R854M	mDDPCR & PASM	mother	blood	10581125	1	88505	1.12987e-05	2.86057e-07	6.29505e-05	p.R255X,chrX:153296516		7.235e-09	0	0.000554088
	R854F-L1	mDDPCR & PASM	father	sperm	9632224	6	81225	7.38634e-05	2.7107e-05	0.000160763	p.R255X,chrX:153296516		6.623e-09	0	0.000556691
	R854F-L2	mDDPCR & PASM	father	sperm	10061540	2	71635	2.79185e-05	3.38108e-06	0.000100848	p.R255X,chrX:153296516		8.236e-09	0	0.000484243
	R854F-Sp	mDDPCR & PASM	father	sperm	11038019	5	154322	3.23987e-05	1.05199e-05	7.56062e-05	p.R255X,chrX:153296516		8.484e-09	0	0.000779839
	R854F	mDDPCR & PASM	father	blood	10997222	0	55968	0	0	6.59083e-05	p.R255X,chrX:153296516		0.000305984	0	0.0010289
	R854F-Ot	mDDPCR & PASM	father	sperm	9304109	9	71227	0.000126341	5.77725e-05	0.00023982	p.R255X,chrX:153296516		0.000749619	0.000176561	0.00139932
	Control_ACC1	mDDPCR	negative	sperm	9088649	0	48883	0	0	7.54606e-05	p.R255X,chrX:153296516		NA	NA	NA
	Control_ACC4	mDDPCR	negative	sperm	9489853	10	66057	0.000166481	7.98368e-05	0.000306143	p.R255X,chrX:153296516		NA	NA	NA
R865F	R865F-L2	mDDPCR & PASM	father	sperm	8238234	2	54882	3.64405e-05	4.41314e-06	0.000131629	NC_000023.10:g.153296363G>A		7.989e-09	0	0.00552334
	R865F-L1	mDDPCR & PASM	father	sperm	10098146	4	32688	0.000122429	3.33587e-05	0.000313437	NC_000023.10:g.153296363G>A		8.581e-09	0	0.00640973
	R865F	mDDPCR & PASM	father	blood	9188907	0	63983	0	0	5.76524e-05	NC_000023.10:g.153296363G>A		8.625e-09	0	0.0190773
	R865F-Ot	mDDPCR & PASM	father	sperm	10230130	2	55031	3.63431e-05	4.40136e-06	0.000131278	NC_000023.10:g.153296363G>A		9.089e-09	0	0.00879083
	R865F-Sp	mDDPCR & PASM	father	sperm	9458443	0	35142	0	0	0.000104965	NC_000023.10:g.153296363G>A		0.000292956	0	0.00271721
	Control_ACC1	mDDPCR	negative	sperm	10067220	3	55357	8.53607e-05	1.76038e-05	0.00024944	NC_000023.10:g.153296363G>A		NA	NA	NA
	Control_ACC4	mDDPCR	negative	sperm	10280430	6	71700	8.3675e-05	3.07079e-05	0.000182116	NC_000023.10:g.153296363G>A		NA	NA	NA
R871F	Control_ACC1	mDDPCR & PASM	negative	blood	9462274	0	51920	0	0	7.10468e-05	p.R133C,chrX:153299182		8.277e-09	0	0.000490265
	R871F-L1	mDDPCR & PASM	father	sperm	9025836	3	70739	4.24076e-05	8.74556e-06	0.000123928	p.R133C,chrX:153299182		6.409e-09	0	0.000393424
	R871F-Ot	mDDPCR & PASM	father	sperm	10389130	10	107423	9.30813e-05	4.4637e-05	0.000171173	p.R133C,chrX:153299182		6.67e-09	0	0.000383572
	R871F-L2	mDDPCR & PASM	father	sperm	9257659	4	81003	4.93784e-05	1.34541e-05	0.000126424	p.R133C,chrX:153299182		6.833e-09	0	0.000346173
	R871F	mDDPCR & PASM	father	blood	9889441	0	46638	0	0	7.90929e-05	p.R133C,chrX:153299182		6.957e-09	0	0.00036457
	R871F-Sp	mDDPCR & PASM	father	sperm	9604352	7	83111	8.42176e-05	3.38605e-05	0.000173513	p.R133C,chrX:153299182		8.384e-09	0	0.000641163
	Control_ACC1	mDDPCR	negative	sperm	10452164	1	56248	1.77781e-05	4.50102e-07	9.90492e-05	p.R133C,chrX:153299182		NA	NA	NA
	Control_ACC4	mDDPCR	negative	sperm	8952985	6	60736	9.87784e-05	3.62508e-05	0.000214987	p.R133C,chrX:153299182		NA	NA	NA
R873F	Control_ACC1	mDDPCR & PASM	negative	blood	9323886	0	62498	0	0	5.90222e-05	p.R294X,chrX:153296399		0.000837872	0.000300033	0.00144773
	R873F-Sp	mDDPCR & PASM	father	sperm	9812400	6	46909	0.000127891	4.69351e-05	0.000278344	p.R294X,chrX:153296399		6.517e-09	0	0.000541797
	R873F	mDDPCR & PASM	father	blood	9337650	1	50638	1.97476e-05	4.99966e-07	0.000110022	p.R294X,chrX:153296399		7.754e-09	0	0.000440939
	R873F-Ot	mDDPCR & PASM	father	sperm	9550993	10	67893	0.000147269	7.06233e-05	0.000270816	p.R294X,chrX:153296399		7.957e-09	0	0.000787418
	R873F-L2	mDDPCR & PASM	father	sperm	8239633	12	41243	0.000290874	0.000150307	0.000508043	p.R294X,chrX:153296399		0.000322208	0	0.0010634
	R873F-L1	mDDPCR & PASM	father	sperm	8944478	11	58080	0.000189358	9.45305e-05	0.000338789	p.R294X,chrX:153296399		0.000632856	0.000115994	0.00120666
	Control_ACC1	mDDPCR	negative	sperm	10686008	0	57502	0	0	6.41501e-05	p.R294X,chrX:153296399		NA	NA	NA
	Control_ACC4	mDDPCR	negative	sperm	10628335	3	76592	3.91671e-05	8.07726e-06	0.000114458	p.R294X,chrX:153296399		NA	NA	NA
R874F	Control_ACC1	mDDPCR & PASM	negative	blood	10231416	0	57625	0	0	6.40132e-05	p.R306C,chrX:153296363		9.058e-09	0	0.0130357
	R874F-L1	mDDPCR & PASM	father	sperm	10079817	8	72849	0.000109804	4.74068e-05	0.000216346	p.R306C,chrX:153296363		6.04e-09	0	0.010575
	R874F	mDDPCR & PASM	father	blood	10013314	1	27032	3.69918e-05	9.36551e-07	0.000206088	p.R306C,chrX:153296363		6.458e-09	0	0.0329976
	R874F-Ot	mDDPCR & PASM	father	sperm	9973747	4	70075	5.70784e-05	1.55522e-05	0.000146137	p.R306C,chrX:153296363		8.105e-09	0	0.00107143
	R874F-L2	mDDPCR & PASM	father	sperm	10718234	5	90300	5.53679e-05	1.7978e-05	0.000129205	p.R306C,chrX:153296363		9.398e-09	0	0.00299919
	R874F-Sp	mDDPCR & PASM	father	sperm	9669971	0	30718	0	0	0.000120081	p.R306C,chrX:153296363		0.00391115	0	0.0194865
	Control_ACC1	mDDPCR	negative	sperm	10059169	3	54984	5.45583e-05	1.12514e-05	0.000159434	p.R306C,chrX:153296363		NA	NA	NA
	Control_ACC4	mDDPCR	negative	sperm	10277557	6	71786	8.35748e-05	3.06711e-05	0.000181898	p.R306C,chrX:153296363		NA	NA	NA
R877F	Control_ACC1	mDDPCR & PASM	negative	blood	7333039	0	78970	0	0	4.67113e-05	p.R270X,chrX:153296471		5.237e-09	0	0.000349149
	R877F-Ot	mDDPCR & PASM	father	sperm	9231334	2	58587	3.41361e-05	4.13407e-06	0.000123306	p.R270X,chrX:153296471		8.514e-09	0	0.000757905
	R877F-Sp	mDDPCR & PASM	father	sperm	9991898	4	44532	8.9815e-05	2.44721e-05	0.000229946	p.R270X,chrX:153296471		8.779e-09	0	0.000691865
	R877F	mDDPCR & PASM	father	blood	9488804	0	75441	0	0	4.88963e-05	p.R270X,chrX:153296471		9.362e-09	0	0.000843994
	R877F-L2	mDDPCR & PASM	father	sperm	10217096	4	55073	7.26256e-05	1.97884e-05	0.00018594	p.R270X,chrX:153296471		0.00032212	0	0.00110607
	R877F-L1	mDDPCR & PASM	father	sperm	10018416	4	62697	6.37948e-05	1.73822e-05	0.000163332	p.R270X,chrX:153296471		0.000528977	0	0.00128577
	Control_ACC1	mDDPCR	negative	sperm	9061809	2	50408	3.96747e-05	4.80482e-06	0.000143311	p.R270X,chrX:153296471		NA	NA	NA
	Control_ACC4	mDDPCR	negative	sperm	10225715	3	71313	4.20663e-05	8.67517e-06	0.000122931	p.R270X,chrX:153296471		NA	NA	NA
R895F	Control_ACC1	mDDPCR & PASM	negative	blood	10231416	0	57625	0	0	6.40132e-05	p.R306C,chrX:153296363		9.058e-09	0	0.0130357
	R895F-Sp	mDDPCR & PASM	father	sperm	9818110	8	204756	3.90694e-05	1.68675e-05	7.69808e-05	p.R306C,chrX:153296363		5.827e-09	0	0.000806414
	R895F-L2	mDDPCR & PASM	father	sperm	8525149	7	109108	6.41525e-05	2.5793e-05	0.000132174	p.R306C,chrX:153296363		7.143e-09	0	0.0130473
	R895F	mDDPCR & PASM	father	blood	9147768	0	98200	0	0	3.75643e-05	p.R306C,chrX:153296363		7.819e-09	0	0.01751
	R895F-L1	mDDPCR & PASM	father	sperm	10837136	12	69486	0.000172667	8.92226e-05	0.000301595	p.R306C,chrX:153296363		8.512e-09	0	0.0063155
	R895F-Ot	mDDPCR & PASM	father	sperm	9327513	4	44974	8.89324e-05	2.42316e-05	0.000227686	p.R306C,chrX:153296363		9.073e-09	0	0.00269746
R863F	Control_ACC1	mDDPCR & PASM	negative	blood	10429452	0	56253	0	0	6.55744e-05	NC_000023.10:g.153296420_153296423del		0.00415707	0.00326556	0.00521605
	R863F-L1	mDDPCR & PASM	father	sperm	10530186	0	66520	0	0	5.54537e-05	NC_000023.10:g.153296420_153296423del		0.00396687	0.00274869	0.00553893
	R863F-L2	mDDPCR & PASM	father	sperm	10209053	0	71105	0	0	5.1878e-05	NC_000023.10:g.153296420_153296423del		0.0042061	0.00305777	0.00564242
	R863F-Sp	mDDPCR & PASM	father	sperm	8886134	0	56323	0	0	6.54929e-05	NC_000023.10:g.153296420_153296423del		0.0042517	0.00310286	0.00568502
	R863F	mDDPCR & PASM	father	blood	9755095	0	104028	0	0	3.54598e-05	NC_000023.10:g.153296420_153296423del		0.00447172	0.00333125	0.00587535
	R863F-Ot	mDDPCR & PASM	father	sperm	8893566	0	60818	0	0	6.06526e-05	NC_000023.10:g.153296420_153296423del		0.00494945	0.00363887	0.00657635
R915F	R915F	mDDPCR	father	buccal	9863749	0	9840	0	0	0.000374816	p.R255X,chrX:153296516		NA	NA	NA
	R915F	mDDPCR	father	saliva	10293571	0	51132	0	0	7.21416e-05	p.R255X,chrX:153296516		NA	NA	NA
	R915F	mDDPCR	father	hair	9703074	0	5644	0	0	0.00065338	p.R255X,chrX:153296516		NA	NA	NA
	R915F	mDDPCR	father	urine	10070517	0	4937	0	0	0.000746911	p.R255X,chrX:153296516		NA	NA	NA
	R915F-L1	mDDPCR	father	sperm	10515823	0	19313	0	0	0.000190987	p.R255X,chrX:153296516		NA	NA	NA
	R915F-L2	mDDPCR	father	sperm	9929545	0	297	0	0	0.0123437	p.R255X,chrX:153296516		NA	NA	NA
	R915F-Sp	mDDPCR	father	sperm	10593732	0	4640	0	0	0.000794701	p.R255X,chrX:153296516		NA	NA	NA
	R915F-Ot	mDDPCR	father	sperm	10218535	4	50399	7.93604e-05	2.16234e-05	0.000203181	p.R255X,chrX:153296516		NA	NA	NA
	R915F	mDDPCR	father	blood	9914007	2	172507	1.15936e-05	1.40404e-06	4.18794e-05	p.R255X,chrX:153296516		NA	NA	NA
	Control_ACC1	mDDPCR	negative	blood	10105764	0	57709	0	0	6.392e-05	p.R255X,chrX:153296516		NA	NA	NA
	Control_ACC1	mDDPCR	negative	sperm	9088649	0	48883	0	0	7.54606e-05	p.R255X,chrX:153296516		NA	NA	NA
	Control_ACC4	mDDPCR	negative	sperm	9489853	10	66057	0.000166481	7.98368e-05	0.000306143	p.R255X,chrX:153296516
R922F	R922F	mDDPCR	father	buccal	9760574	2	31511	6.34659e-05	7.6861e-06	0.000229242	p.R270X,chrX:153296471		NA	NA	NA
	R922F	mDDPCR	father	saliva	10257195	2	26100	7.66225e-05	9.27947e-06	0.000276759	p.R270X,chrX:153296471		NA	NA	NA
	R922F	mDDPCR	father	hair	10333599	1	3959	0.000252525	6.39337e-06	0.00140617	p.R270X,chrX:153296471		NA	NA	NA
	R922F	mDDPCR	father	urine	10055788	0	2276	0	0	0.00161946	p.R270X,chrX:153296471		NA	NA	NA
	R922F-L1	mDDPCR	father	sperm	10451927	5	63662	7.85336e-05	2.55001e-05	0.000183262	p.R270X,chrX:153296471		NA	NA	NA
	R922F-L2	mDDPCR	father	sperm	10893302	1	35566	2.8116e-05	7.11834e-07	0.000156642	p.R270X,chrX:153296471		NA	NA	NA
	R922F-Sp	mDDPCR	father	sperm	10444159	1	15192	6.58198e-05	1.66641e-06	0.000366669	p.R270X,chrX:153296471		NA	NA	NA
	R922F-Ot	mDDPCR	father	sperm	10919628	4	100225	3.99086e-05	1.08739e-05	0.000102179	p.R270X,chrX:153296471		NA	NA	NA
	R922F	mDDPCR	father	blood	9977940	0	50020	0	0	7.37454e-05	p.R270X,chrX:153296471		NA	NA	NA
	Control_ACC1	mDDPCR	negative	blood	10129254	0	58922	0	0	6.26042e-05	p.R270X,chrX:153296471		NA	NA	NA
	Control_ACC1	mDDPCR	negative	sperm	9061705	2	51303	3.89826e-05	4.721e-06	0.000140811	p.R270X,chrX:153296471		NA	NA	NA
	Control_ACC4	mDDPCR	negative	sperm	10225692	3	72148	4.15795e-05	8.57477e-06	0.000121508	p.R270X,chrX:153296471		NA	NA	NA
R925F	R925F	mDDPCR	father	saliva	8699280	25	33501	0.00074569	0.000482627	0.00110059	p.R106W,chrX:153297719		NA	NA	NA
	R925F-L1	mDDPCR	father	sperm	9810380	4	67410	5.93349e-05	1.6167e-05	0.000151914	p.R106W,chrX:153297719		NA	NA	NA
	R925F-L2	mDDPCR	father	sperm	9739147	4	66134	6.04796e-05	1.64789e-05	0.000154844	p.R106W,chrX:153297719		NA	NA	NA
	R925F-Sp	mDDPCR	father	sperm	9240251	1	63393	1.57744e-05	3.99372e-07	8.7886e-05	p.R106W,chrX:153297719		NA	NA	NA
	R925F-Ot	mDDPCR	father	sperm	10378995	4	56088	7.13114e-05	1.94303e-05	0.000182575	p.R106W,chrX:153297719		NA	NA	NA
	Control_ACC1	mDDPCR	father	sperm	9569555	0	52422	0	0	7.03664e-05	p.R106W,chrX:153297719		NA	NA	NA
	Control_ACC4	mDDPCR	father	sperm	8559311	9	49472	0.000181888	8.3174e-05	0.000345252	p.R106W,chrX:153297719		NA	NA	NA
	R925F	mDDPCR	father	buccal	6456344	0	1973	0	0	0.00186793	p.R106W,chrX:153297719		NA	NA	NA
	R925F	mDDPCR	father	urine	9478091	2	1817	0.00109951	0.000133183	0.00396609	p.R106W,chrX:153297719		NA	NA	NA
	R925F	mDDPCR	father	blood	8403960	0	20041	0	0	0.00018405	p.R106W,chrX:153297719		NA	NA	NA
	R925F	mDDPCR	father	hair	9182953	0	3587	0	0	0.00102787	p.R106W,chrX:153297719		NA	NA	NA
R931F	Control_ACC1	mDDPCR	negative	sperm	8714319	0	47416	0	0	7.77952e-05	p.R168X,chrX:153296777		NA	NA	NA
	Control_ACC4	mDDPCR	negative	sperm	10193117	2	71421	2.80022e-05	3.39121e-06	0.00010115	p.R168X,chrX:153296777		NA	NA	NA
	R931F-L1	mDDPCR	father	sperm	10261581	9	19855	0.000453081	0.000207198	0.000859914	p.R168X,chrX:153296777		NA	NA	NA
	R931F-L2	mDDPCR	father	sperm	6390162	92	6458	0.0140458	0.0113375	0.0171985	p.R168X,chrX:153296777		NA	NA	NA
	R931F-Sp	mDDPCR	father	sperm	9499595	0	7675	0	0	0.00048052	p.R168X,chrX:153296777		NA	NA	NA
	R931F-Ot	mDDPCR	father	sperm	9696588	1	3649	0.000273973	6.93636e-06	0.00152552	p.R168X,chrX:153296777		NA	NA	NA
	R931F	mDDPCR	father	blood	10023778	2	57218	3.49528e-05	4.23298e-06	0.000126256	p.R168X,chrX:153296777		NA	NA	NA
	R931F	mDDPCR	father	buccal	10266583	0	18380	0	0	0.000200681	p.R168X,chrX:153296777		NA	NA	NA
	R931F	mDDPCR	father	saliva	10393527	0	20729	0	0	0.000177942	p.R168X,chrX:153296777		NA	NA	NA
	R931F	mDDPCR	father	hair	9989119	1	1874	0.000533333	1.35027e-05	0.00296792	p.R168X,chrX:153296777		NA	NA	NA
	R931F	mDDPCR	father	urine	10116901	0	24	0	0	0.142474	p.R168X,chrX:153296777		NA	NA	NA
R934F	R934F	mDDPCR	father	blood	9888591	0	25626	0	0	0.00014394	c.139C>T,p.Q47X,chrX:153297896G>A		NA	NA	NA
	R934F	mDDPCR	father	buccal	9280732	0	11464	0	0	0.000321728	c.139C>T,p.Q47X,chrX:153297896G>A		NA	NA	NA
	R934F-L1	mDDPCR	father	sperm	10216461	0	26986	0	0	0.000136687	c.139C>T,p.Q47X,chrX:153297896G>A		NA	NA	NA
	R934F-L2	mDDPCR	father	sperm	9859467	0	1180	0	0	0.00312129	c.139C>T,p.Q47X,chrX:153297896G>A		NA	NA	NA
	R934F-Sp	mDDPCR	father	sperm	8895429	0	4491	0	0	0.000821056	c.139C>T,p.Q47X,chrX:153297896G>A		NA	NA	NA
	R934F-Ot	mDDPCR	father	sperm	9486894	0	66598	0	0	5.53887e-05	c.139C>T,p.Q47X,chrX:153297896G>A		NA	NA	NA
	R934F	mDDPCR	father	hair	10216707	0	2413	0	0	0.00152758	c.139C>T,p.Q47X,chrX:153297896G>A		NA	NA	NA
	R934F	mDDPCR	father	urine	10518384	0	147	0	0	0.0247822	c.139C>T,p.Q47X,chrX:153297896G>A		NA	NA	NA
	R934F	mDDPCR	father	saliva	10359167	0	54033	0	0	6.82685e-05	c.139C>T,p.Q47X,chrX:153297896G>A		NA	NA	NA
	Control_ACC1	mDDPCR	negative	sperm	9811960	0	53540	0	0	6.88971e-05	c.139C>T,p.Q47X,chrX:153297896G>A		NA	NA	NA
R957F	R957F	mDDPCR	father	buccal	9660198	0	0	NA	NA	NA	p.T158M,chrX:153296806		NA	NA	NA
	R957F	mDDPCR	father	saliva	9284892	0	26400	0	0	0.000139721	p.T158M,chrX:153296806		NA	NA	NA
	R957F	mDDPCR	father	hair	9226692	0	1923	0	0	0.00191646	p.T158M,chrX:153296806		NA	NA	NA
	R957F	mDDPCR	father	urine	10081214	0	360	0	0	0.0101946	p.T158M,chrX:153296806		NA	NA	NA
	R957F-L1	mDDPCR	father	sperm	9596207	5	23822	0.000209846	6.81398e-05	0.000489642	p.T158M,chrX:153296806		NA	NA	NA
	R957F-L2	mDDPCR	father	sperm	9485971	0	12030	0	0	0.000306593	p.T158M,chrX:153296806		NA	NA	NA
	R957F-Sp	mDDPCR	father	sperm	9906029	4	68098	5.87354e-05	1.60037e-05	0.000150379	p.T158M,chrX:153296806		NA	NA	NA
	R957F-Ot	mDDPCR	father	sperm	10282819	6	56314	0.000106534	3.90971e-05	0.000231865	p.T158M,chrX:153296806		NA	NA	NA
	R957F	mDDPCR	father	blood	9784527	0	72274	0	0	5.10389e-05	p.T158M,chrX:153296806		NA	NA	NA
	Control_ACC1	mDDPCR	negative	blood	9736282	1	58374	1.71306e-05	4.3371e-07	9.5442e-05	p.T158M,chrX:153296806		NA	NA	NA
R958F	R958F	mDDPCR	father	buccal	10511179	0	8213	0	0	0.00044905	p.R168X,chrX:153296777		NA	NA	NA
	R958F	mDDPCR	father	saliva	10557414	1	29952	3.33856e-05	8.45251e-07	0.000185999	p.R168X,chrX:153296777		NA	NA	NA
	R958F	mDDPCR	father	hair	9471719	0	6250	0	0	0.000590047	p.R168X,chrX:153296777		NA	NA	NA
	R958F	mDDPCR	father	urine	9359541	0	220	0	0	0.0166278	p.R168X,chrX:153296777		NA	NA	NA
	R958F-L1	mDDPCR	father	sperm	10915018	2	20017	9.99051e-05	1.20992e-05	0.000360844	p.R168X,chrX:153296777		NA	NA	NA
	R958F-L2	mDDPCR	father	sperm	10660231	3	27173	0.000110392	2.2766e-05	0.000322577	p.R168X,chrX:153296777		NA	NA	NA
	R958F-Sp	mDDPCR	father	sperm	10172956	3	63404	4.73134e-05	9.75726e-06	0.000138264	p.R168X,chrX:153296777		NA	NA	NA
	R958F-Ot	mDDPCR	father	sperm	9633947	0	7870	0	0	0.000468617	p.R168X,chrX:153296777		NA	NA	NA
	R958F	mDDPCR	father	blood	10524369	1	76429	1.30839e-05	3.31255e-07	7.28965e-05	p.R168X,chrX:153296777		NA	NA	NA
	Control_ACC1	mDDPCR	negative	blood	10877466	1	63427	1.57659e-05	3.99158e-07	8.78389e-05	p.R168X,chrX:153296777		NA	NA	NA
R382F	R382F	mDDPCR	father	blood	1736608	3	23502	0.000127632	2.63216e-05	0.00037295	p.R255X,chrX:153296516		NA	NA	NA
	Control_ACC1	mDDPCR & PASM	negative	blood	10105758	0	57537	0	0	6.41111e-05	p.R255X,chrX:153296516		NA	NA	NA
	R382F	mDDPCR	father	buccal	10148746	1	2585	0.000386847	9.79407e-06	0.00215347	p.R255X,chrX:153296516		NA	NA	NA
	R382F	mDDPCR	father	saliva	9493129	0	8659	0	0	0.000425926	p.R255X,chrX:153296516		NA	NA	NA
	R382F	mDDPCR	father	hair	10125192	0	3705	0	0	0.000995154	p.R255X,chrX:153296516		NA	NA	NA
	R382F	mDDPCR	father	urine	7770857	0	45	0	0	0.0787051	p.R255X,chrX:153296516		NA	NA	NA
	R382F-L1	mDDPCR	father	sperm	10813821	0	14437	0	0	0.000255483	p.R255X,chrX:153296516		NA	NA	NA
	R382F-L2	mDDPCR	father	sperm	10237466	8	88371	9.05192e-05	3.90806e-05	0.000178351	p.R255X,chrX:153296516		NA	NA	NA
	R382F-Sp	mDDPCR	father	sperm	4954283	4	42779	9.34951e-05	2.54748e-05	0.000239367	p.R255X,chrX:153296516		NA	NA	NA
	R382F-Ot	mDDPCR	father	sperm	10019577	5	97375	5.13453e-05	1.66719e-05	0.000119819	p.R255X,chrX:153296516		NA	NA	NA
R776F	Control_ACC1	mDDPCR & PASM	negative	blood	7333039	0	78970	0	0	4.67113e-05	p.R270X,chrX:153296471		NA	NA	NA
	R776F-Sp	mDDPCR & PASM	father	sperm	8439406	2	46974	4.25749e-05	5.15606e-06	0.000153787	p.R270X,chrX:153296471		NA	NA	NA
	R776F	mDDPCR & PASM	father	blood	9938850	5	68794	7.26755e-05	2.35979e-05	0.000169592	p.R270X,chrX:153296471		NA	NA	NA
	R776F-L1	mDDPCR & PASM	father	sperm	9097640	5	50700	9.86096e-05	3.2019e-05	0.000230107	p.R270X,chrX:153296471		NA	NA	NA
	R776F-L2	mDDPCR & PASM	father	sperm	9459212	6	40077	0.000149689	5.49353e-05	0.000325782	p.R270X,chrX:153296471		NA	NA	NA
	R776F-Ot	mDDPCR & PASM	father	sperm	10057625	1	7709	0.000129702	3.28376e-06	0.000722437	p.R270X,chrX:153296471		NA	NA	NA
	Control_ACC1	mDDPCR	negative	sperm	9061705	2	51303	3.89826e-05	4.721e-06	0.000140811	p.R270X,chrX:153296471		NA	NA	NA
	Control_ACC4	mDDPCR	negative	sperm	10225692	3	72148	4.15795e-05	8.57477e-06	0.000121508	p.R270X,chrX:153296471		NA	NA	NA

## Sheet: Proband
ID	Method (mDDPCR or PASM)	Member	Sample	NA_droplets	MU_droplets	WT_droplets	mDDPCR_binomMLE	mDDPCR_binomLB	mDDPCR_binom95%UB	pos		PASM_MLE	PASM_95%LB	PASM_95%UB
R113	PASM	proband	blood	NA	1456	20940	0.0650116	0.0618169	0.0683197	p.R106Q,chrX:153297718		0.067085	0.064101	0.070152
R12	mDDPCR	proband	blood	NA	7543	7464	0.502632	0.494599	0.510664	p.T158M,chrX:153296806		NA	NA	NA
R123	mDDPCR	proband	blood	NA	4248	4142	0.506317	0.495559	0.517071	p.T158M,chrX:153296806		NA	NA	NA
R134	PASM	proband	blood	NA	NA	NA	NA	NA	NA	chrX:153296856		0.482983	0.479183	0.486783
R159	PASM	proband	blood	NA	NA	NA	NA	NA	NA	chrX:153303503		0.328544	0.322348	0.334779
R248	mDDPCR	proband	blood	NA	3	8457	0.00035461	7.31351e-05	0.00103597	p.R270X,chrX:153296471		NA	NA	NA
R251	mDDPCR	proband	blood	NA	3356	3373	0.498737	0.486719	0.510756	p.R255X,chrX:153296516		NA	NA	NA
R251	mDDPCR	proband	blood	NA	3356	3373	0.498737	0.486719	0.510756	p.R270X,chrX:153296471		NA	NA	NA
R264	mDDPCR	proband	blood	NA	3206	3259	0.495901	0.48364	0.508166	p.R255X,chrX:153296516		NA	NA	NA
R286	mDDPCR & PASM	proband	blood	6869547	16695	119308	0.122755	0.121015	0.12451	p.R168X,chrX:153296777		0.106322	0.080401	0.136546
R289	mDDPCR	proband	blood	NA	0	60350	0	0	6.11229e-05	p.R294X,chrX:153296399		NA	NA	NA
R333	mDDPCR	proband	blood	8905451	28836	29472	0.494546	0.49048	0.498613	p.R133C,chrX:153299182		NA	NA	NA
R359	mDDPCR	proband	blood	NA	1	164928	6.06322e-06	1.53507e-07	3.37816e-05	p.R294X,chrX:153296399		NA	NA	NA
R365	mDDPCR & PASM	proband	blood	6550964	1950	3171	0.380785	0.367459	0.394247	p.R106W,chrX:153297719		0.378546	0.377814	0.379782
R366	PASM	proband	blood	NA	NA	NA	NA	NA	NA	chrX:153297719		0.488133	0.487343	0.488923
R377	PASM	proband	blood	NA	NA	NA	NA	NA	NA	chrX:153298796		0.513849	0.51182	0.515878
R421	PASM	proband	blood	NA	NA	NA	NA	NA	NA	chrX:18460519		0.467861	0.461795	0.473935
R432	mDDPCR & PASM	proband	blood	NA	6187	6359	0.493145	0.484359	0.501934	p.R168X,chrX:153296777		0.501498	0.483002	0.519991
R458	mDDPCR	proband	blood	NA	2	18790	0.000106428	1.28892e-05	0.000384402	p.R270X,chrX:153296471		NA	NA	NA
R584	mDDPCR	proband	blood	6139634	83436	84646	0.496401	0.494007	0.498794	p.R270X,chrX:153296471		NA	NA	NA
R611	mDDPCR	proband	blood	7292835	124991	131289	0.487713	0.485776	0.48965	p.T158M,chrX:153296806		NA	NA	NA
R636	mDDPCR	proband	blood	NA	1	13921	7.18288e-05	1.81855e-06	0.000400139	p.R270X,chrX:153296471		NA	NA	NA
R689	mDDPCR	proband	blood	NA	0	8241	0	0	0.000447525	p.R306C,chrX:153296363		NA	NA	NA
R702	mDDPCR	proband	blood	NA	1	8816	0.000113417	2.87147e-06	0.000631757	p.R306C,chrX:153296363		NA	NA	NA
R707	mDDPCR	proband	blood	NA	3946	3823	0.507916	0.496734	0.519093	p.R306C,chrX:153296363		NA	NA	NA
R720	mDDPCR	proband	blood	NA	14575	14663	0.498495	0.492747	0.504243	p.R270X,chrX:153296471		NA	NA	NA
R722	mDDPCR	proband	blood	NA	2	45662	4.37982e-05	5.30421e-06	0.000158205	p.R270X,chrX:153296471		NA	NA	NA
R723	PASM	proband	blood	NA	NA	NA	NA	NA	NA	chrX:153300808		0.000751	1.01e-05	0.001604
R725	PASM	proband	blood	NA	NA	NA	NA	NA	NA	chrX:153295906		0.99532	0.994782	0.995836
R726	PASM	proband	blood	NA	NA	NA	NA	NA	NA	chrX:153300808		0.000266	0	0.00284
R731	mDDPCR	proband	blood	NA	0	13189	0	0	0.000279655	p.R270X,chrX:153296471		NA	NA	NA
R734	PASM	proband	blood	8274642	1252	4975	0.20106	0.191167	0.211234	p.G118V,chrX:153297682		0.191684	0.182692	0.20089
R735	mDDPCR & PASM	proband	blood	8786808	20382	19940	0.511828	0.506905	0.516749	p.R133C,chrX:153299182		0.504902	0.503061	0.506744
R736	mDDPCR	proband	blood	7602620	18836	18981	0.498083	0.493031	0.503135	p.R133C,chrX:153299182		NA	NA	NA
R738	mDDPCR	proband	blood	9540245	2428	2346	0.508588	0.494301	0.522865	p.T158M,chrX:153296806		NA	NA	NA
R756	PASM	proband	blood	NA	NA	NA	NA	NA	NA	chrX:153296838		0.999435	0.999361	0.999435
R776	mDDPCR & PASM	proband	blood	9600694	64695	64359	0.501302	0.49857	0.504034	p.R270X,chrX:153296471		0.519123	0.511611	0.526629
R78	mDDPCR & PASM	proband	blood	NA	2299	2287	0.501308	0.486731	0.515884	p.R168X,chrX:153296777		0.499151	0.486712	0.511592
R782	PASM	proband	blood	8126055	3889	10886	0.263215	0.256127	0.270396	p.R106W,chrX:153297719		0.276063	0.276063	0.27691
R809	mDDPCR	proband	blood	9853554	43558	43567	0.499948	0.496623	0.503274	p.R294X,chrX:153296399		NA	NA	NA
R809	mDDPCR	proband	fibroblast-F5	9923642	13973	15160	0.479628	0.473876	0.485384	p.R294X,chrX:153296399		NA	NA	NA
R809	mDDPCR	proband	fibroblast-F6	10004863	15217	15784	0.490855	0.485275	0.496437	p.R294X,chrX:153296399		NA	NA	NA
R846	mDDPCR & PASM	proband	blood	10273114	43020	42341	0.503977	0.500617	0.507337	p.R168X,chrX:153296777		0.498878	0.490924	0.506832
R848	mDDPCR & PASM	proband	blood	9439870	33380	33261	0.500893	0.497089	0.504696	p.G269fs288X		0.508727	0.500403	0.517047
R854	mDDPCR & PASM	proband	blood	10659474	9480	9514	0.499105	0.491969	0.506242	p.R255X,chrX:153296516		0.513934	0.504744	0.523117
R865	mDDPCR & PASM	proband	blood	9261563	56783	57050	0.498827	0.495918	0.501736	NC_000023.10:g.153296363G>A		0.466317	0.445556	0.487156
R871	mDDPCR & PASM	proband	blood	10023648	45967	46070	0.49944	0.496205	0.502676	p.R133C,chrX:153299182		0.477538	0.469328	0.485755
R873	mDDPCR & PASM	proband	blood	7819846	87920	87516	0.501151	0.498809	0.503494	p.R294X,chrX:153296399		0.494838	0.486057	0.499313
R874	mDDPCR & PASM	proband	blood	9659860	61052	61323	0.498893	0.496087	0.501698	p.R306C,chrX:153296363		0.502678	0.47115	0.534194
R193	mDDPCR & PASM	proband	blood	8863224	37540	36258	0.508686	0.505072	0.512299	p.R168X,chrX:153296777		0.503662	0.49614	0.511183
R877	mDDPCR & PASM	proband	blood	9807426	53066	52588	0.502262	0.499242	0.505282	p.R270X,chrX:153296471		0.5131	0.504635	0.521561
R895	mDDPCR & PASM	proband	blood	9702782	42793	43313	0.49698	0.493635	0.500326	p.R306C,chrX:153296363		0.447981	0.416801	0.479422
R863	PASM	proband	blood	8479532	1283	1373	0.483057	0.463892	0.50226	NC_000023.10:g.153296420_153296423del		0.554801	0.547242	0.56234
R915	mDDPCR	proband	blood	9230645	141961	143478	0.497343	0.495507	0.499179	p.R255X,chrX:153296516		NA	NA	NA
R922	mDDPCR	proband	blood	9680554	165909	165779	0.500196	0.498493	0.501899	p.R270X,chrX:153296471		NA	NA	NA
R934	mDDPCR	proband	blood	9153423	43706	44808	0.493775	0.490476	0.497074	c.139C>T,p.Q47X,chrX:153297896G>A
R193	mDDPCR	proband	blood	9902931	0	1958	0	0	0.00188223	p.R168X,chrX:153296777
R931	mDDPCR	proband	blood	9125622	52006	49696	0.511357	0.508279	0.514433	p.R168X,chrX:153296777
R943	mDDPCR	proband	blood	9371984	52146	52718	0.497277	0.494246	0.500308	p.A201V
R958	mDDPCR	proband	blood	10051750	77084	76151	0.503044	0.500538	0.505551	p.R168X,chrX:153296777
