# Supplementary material for: Genomic mosaicism in the pathogenesis and inheritance of a Rett syndrome cohort
Source: Genet Med. 2018 Nov 8;21(6):1330–8. doi: 10.1038/s41436-018-0348-2 (PMC6752670; doi:10.1038/s41436-018-0348-2)
Supplement: Supplementary file 3 — Supplemental table S7 [file 41436_2018_348_MOESM3_ESM.xlsx]

## Sheet: Sheet1
Gene	mutation	AA Change	Number of patients	Phenotype	Reported/Novel	HGMD ID	MAF (ExAC)	Mutationtaster
MECP2	c.700G>C	Ala234Pro	1	typical RTT	Novel		0	disease causing
MECP2	c.829_830insG	Ala277Glyfs*54	1	typical RTT	Reported	CD032744
MECP2	c.7G>C	Ala3Pro	1	typical RTT	Novel		0	disease causing
MECP2	c.452A>G	Asn151Gly	1	typical RTT	Reported	CM023814
MECP2	c.362A>T	Asn121Val	1	typical RTT	Novel		0	disease causing
MECP2	c.441C>G	Asn147Glu	1	typical RTT	Novel		0	disease causing
MECP2	c.468C>G	Asn156Glu	2	typical RTT	Reported	CM001227
MECP2	c.647_648insGG	Glu214Gly fs*30	1	typical RTT	Novel		0	disease causing
MECP2	c.868G>T	Glu290*	1	typical RTT	Novel		0	disease causing
MECP2	c.108_111delAGAA	Glu37Arg fs*87	2	typical RTT and atypical RTT	Reported	CD056167 & CD076819
MECP2	c.1190A>G	Glu397Gly	2	typical RTT	Novel		0	disease causing
MECP2	c.112-116delGAGAA	Glu38Argfs*5	2	typical RTT	Reported	CD067877 & CD0910083
MECP2	c.1245_1246delGG	Glu416Valfs*2	1	atypical RTT	Novel		0	disease causing
MECP2	c.175delG	Glu58Val	1	typical RTT	Novel		0	disease causing
MECP2	c.464T>C	Phe155Ser	1	typical RTT	Reported	CM023412 & CM992177
MECP2	c.676_677insA	Phe226Tyr fs*10	1	typical RTT	Reported	rs267608514
MECP2	c.47_48insAGG	Gly16delinsGlyGly	1	RTT-like	Novel		0	polymorphism
MECP2	c.694delG	Gly232Profs*16	1	typical RTT	Novel		0	disease causing
MECP2	c.704_705insC	Gly236Argfs*23	1	typical RTT	Reported	CI012568
MECP2	c.710delG	Gly237Val fs*11	2	typical RTT	Reported	CD001509
MECP2	c.806delG	Gly269Alafs*20	8	typical RTT	Reported	CD993407
MECP2	c.906delC	Ile303Serfs*18	1	atypical RTT	Reported	CD067879
MECP2	c.1416_1417insAG	Ile461Argfs*2	1	typical RTT	Novel		0	disease causing
MECP2	c.36delG	Lys12Asnfs*20	1	typical RTT	Novel		0	disease causing
MECP2	c.403A>G	Lys135Glu	2	typical RTT	Reported	CM010336
MECP2	c.574C>T	Lys192*	1	typical RTT	Novel		0	disease causing
MECP2	c.796A>T	Lys266*	1	typical RTT	Reported	CM106874
MECP2	c.856_859delAAAG	Lys286Profs*2	2	typical RTT	Reported	CD003790 & CD003790 & CX045726
MECP2	c.244A>T	Lys82*	1	RTT-like	Novel		0	disease causing
MECP2	c.299T>C	Leu100Pro	1	typical RTT	Reported	CM041798
MECP2	c.455C>G	Pro152Arg	3	typical RTT and atypical RTT	Reported	CM000747
MECP2	c.380C>T	Pro127Leu	1	typical RTT	Reported	CM010918
MECP2	c.674C>G	Pro225Arg	2	typical RTT and atypical RTT	Reported	CM000748 & CM032953
MECP2	c.752_756delCCGGC	Pro251Gln fs*6	1	atypical RTT	Reported	CD003534 & CD041920 & CI010716 & CI014970 & CI014970
MECP2	c.964C>G	Pro322Ala	1	typical RTT	Reported	CM001233 & CM058037 & CM064117
MECP2	c.1163C>T	Pro388Leu	1	typical RTT	Reported	CD014930 & CM014902
MECP2	c.139C>T	Gln47*	1	typical RTT	Reported	CM057720
MECP2	c.784C>T	Gln262*	1	atypical RTT	Reported	CM014900
MECP2	c.316C>T	Arg106Trp	11	typical RTT and atypical RTT	Reported	CI041959 & CM023812 & CM023812 & CM992175
MECP2	c.317G>A	Arg106Gln	1	typical RTT	Reported	CM001223
MECP2	c.397C>T	Arg133Cys	15	atypical RTT	Reported	CM023813 & CM992176
MECP2	c.344G>C	Arg115Pro	1	RTT-like	Novel		0	disease causing
MECP2	c.398G>A	Arg133His	1	atypical RTT	Reported	CM001224 & CM003766 & CM014898
MECP2	c.502C>T	Arg168*	52	typical RTT	Reported	CM993353
MECP2	c.748C>T	Arg250Cys	1	RTT-like	Novel		2.296e-05	disease causing
MECP2	c.748C>G	Arg250Gly	1	typical RTT	Novel		1.148e-05	disease causing
MECP2	c.763C>T	Arg255*	30	typical RTT	Reported	CM992179
MECP2	c.808delC	Arg270Glufs*19	1	typical RTT	Reported	CD002178 & CM000749
MECP2	c.808C>T	Arg270*	21	typical RTT	Reported	CD002178 & CM000749
MECP2	c.880C>A	Arg294*	18	typical RTT	Reported	CM000750 & CM023745
MECP2	c.916C>T	Arg306Cys	29	typical RTT and atypical RTT and RTT-like	Reported	CM993354
MECP2	c.917G>A	Arg306His	1	atypical RTT	Reported	CM000752
MECP2	c.1164-1207del44	—	1	typical RTT
MECP2	c.1373G>A	Arg458His	1	RTT-like	Novel		0.0001937	disease causing
MECP2	c.401C>T	Ser134Phe	2	typical RTT and atypical RTT	Reported	CM000746 & CM055985
MECP2	c.401C>G	Ser134Cys	1	typical RTT	Reported	CM000746 & CM055985
MECP2	ISV3-2A>T	Splicing	1	typical RTT	Reported
MECP2	c.146C>G	Ser49*	1	typical RTT	Reported	CM010333
MECP2	c.1164_1207del	Pro389*	1	RTT-like	Reported
MECP2	c.473C>T	Thr158Met	32	typical RTT	Reported	CM992178
MECP2	c.47_57del	Gln16Argfs*10	1	typical RTT	Novel
MECP2	c.1193_1194insT	Thr400Hisfs*5	1	typical RTT	Reported	CI001577
MECP2	c.423C>G	Tyr141*	6	typical RTT and atypical RTT and RTT-like	Reported	CI035733 & CM001225 & CM001225 & CM044661
MECP2	c.422A>G	Tyr141Cys	1	typical RTT	Novel
MECP2	c.1158_1161delGCCC	Pro387His fs*21	1	typical RTT	Reported	CI067911 & CX116882
MECP2	c.exon4-154,274,292nt del	—	1	typical RTT
MECP2	c.exon3-4 del	—	6	typical RTT and atypical RTT	Reported
MECP2	c.1164-1207del	—	1	typical RTT
MECP2	c.exon3del	—	1	typical RTT
MECP2	c. exon1.1, 1.4 del	—	1	atypical RTT
MECP2	c.911-937ddel	—	1	typical RTT
MECP2	c.exon 4.1, 4.4, 4.5del	—	1	typical RTT
MECP2	c.1006_1193del	—	1	typical RTT
MECP2	c.exon2-4 del	—	1	typical RTT
MECP2	c.exon4 del	—	2	typical RTT
MECP2	c.1127_1179del	—	1	typical RTT
MECP2	c.exon 4.2,4.3,4.4 del	—	1	typical RTT
MECP2	c.1157-1197del	—	1	typical RTT
MECP2	c.exon 3.1-3.2del	—	1	typical RTT
MECP2	c.exon 4.3 del	—	1	typical RTT
MECP2	c.exon 2.2 del	—	1	typical RTT
MECP2	c.1157_1197del	—	1	typical RTT
MECP2	c.exon 3 del	—	1	typical RTT
MECP2	c.1167-1195del 29bp	—	1	typical RTT
MECP2	c.301C>T	Pro101Ser	1	atypical RTT	Reported	CM000745 & CM010334
MECP2	c.exon 4 del	—	1	RTT-like
FOXG1	c.858dupC	Lys287Glnfs*168	1	atypical RTT	Novel		0	disease causing
FOXG1	c.893C>A	Thr298Asn	1	atypical RTT	Novel		0	disease causing
FOXG1	c.775C>T	Pro259Ser	1	atypical RTT	Novel		0	disease causing
FOXG1	c.694A>T	Asn232Tyr	1	atypical RTT	Known potential pathogenic	rs786205486
CDKL5	c.119C>T	Ala40Val	1	atypical RTT	Reported	CM081207
CDKL5	c.266T>C	Phe89Ser	1	atypical RTT	Novel		0	Disease causing
CDKL5	c.217G>T	Val73Leu	1	atypical RTT	Novel		0	disease causing
CDKL5	c.2854C>T	Arg952*	1	atypical RTT	Reported	CM115967
CDKL5	c.2635_2636delCT	Leu879Glufs*30	1	atypical RTT	Reported	CD050436
